# Supplementary material for: Action Observation Areas Represent Intentions From Subtle Kinematic Features
Source: Cereb Cortex. 2018 May 2;28(7):2647–54. doi: 10.1093/cercor/bhy098 (PMC5998953; doi:10.1093/cercor/bhy098)
Supplement: Supplementary Data [file bhy098_suppl1.zip]

Archive with 4 entries (4 files):
- bhy098Supplementary_Methods.docx
- bhy098Supplementary_Table_S1.docx
- bhy098Video_S1.mpg
- bhy098Video_S2.mpg
